# Supplementary material for: Optical coherence tomography angiography and progressive retinal nerve fiber layer loss in mild to moderate open-angle glaucoma
Source: PLoS One. 2025 Mar 25;20(3):e0319903. doi: 10.1371/journal.pone.0319903 (PMC11936279; doi:10.1371/journal.pone.0319903)
Supplement: S1 Data — (XLSX) [file pone.0319903.s001.xlsx]

## Sheet: Sheet1
Patient ID	Eye ID	eye	orderofrnfl	ssi_rnfl	averagernfl	rnfl superior	rnfl inferior	baseline_vfi	overall_md_baseline	baseline_md superior	baseline_md inferior	avg_rnfl_baseline	baseline_rnfl superior	baseline_rnfl inferior	avg_rnfl_final	final_rnfl superior	final_rnfl inferior	dm	ht	sphere	cylinder	CDR	presenceofDH	NumberofAGMfirstvisit	historyofocularsurgery	familyhistoryofglaucoma	baselineiop	ioponscanningvisit	iop_mean	iop_sd	ssi_octa_mac	parafovea_mac	para_hemi_mac superior	para_hemi_mac inferior	parafovea superior	ssi_octa_disc	peripapillary_avg	peripapillary superior	peripapillary inferior	pxg
1	1	OD	3	6	73	94	66	93	-6.78	-6.2	-7.27	77	110	75	72	87	72	0	1	0	0	0.7	0	0	1	0	14	12	13.2857	1.1127	55	39.9	39.8	37.55	38.84	45	47.94	53.16	50.405	1
1	1	OD	4	6	74	94	83	93	-6.78	-6.2	-7.27	77	110	75	72	87	72	0	1	0	0	0.7	0	0	1	0	14	12	13.2857	1.1127	55	39.9	39.8	37.55	38.84	45	47.94	53.16	50.405	1
1	1	OD	2	8	76	93	86	93	-6.78	-6.2	-7.27	77	110	75	72	87	72	0	1	0	0	0.7	0	0	1	0	14	12	13.2857	1.1127	55	39.9	39.8	37.55	38.84	45	47.94	53.16	50.405	1
1	1	OD	5	6	72	87	72	93	-6.78	-6.2	-7.27	77	110	75	72	87	72	0	1	0	0	0.7	0	0	1	0	14	12	13.2857	1.1127	55	39.9	39.8	37.55	38.84	45	47.94	53.16	50.405	1
1	1	OD	1	8	78	95	91	93	-6.78	-6.2	-7.27	77	110	75	72	87	72	0	1	0	0	0.7	0	0	1	0	14	12	13.2857	1.1127	55	39.9	39.8	37.55	38.84	45	47.94	53.16	50.405	1
1	1	OD	0	6	77	110	75	93	-6.78	-6.2	-7.27	77	110	75	72	87	72	0	1	0	0	0.7	0	0	1	0	14	12	13.2857	1.1127	55	39.9	39.8	37.55	38.84	45	47.94	53.16	50.405	1
2	2	OD	1	7	68	80	89	91	-5.33	-5.07	-5.54	70	82	88	62	69	76	0	1	-0.75	-1	0.8	0	0	0	1	18	24	19.1667	2.65718	67	48.21	46.21	50.21	45.92	48	54.47	53.375	60.685	1
2	2	OD	0	8	70	82	88	91	-5.33	-5.07	-5.54	70	82	88	62	69	76	0	1	-0.75	-1	0.8	0	0	0	1	18	24	19.1667	2.65718	67	48.21	46.21	50.21	45.92	48	54.47	53.375	60.685	1
2	2	OD	2	6	66	76	88	91	-5.33	-5.07	-5.54	70	82	88	62	69	76	0	1	-0.75	-1	0.8	0	0	0	1	18	24	19.1667	2.65718	67	48.21	46.21	50.21	45.92	48	54.47	53.375	60.685	1
2	2	OD	3	8	66	74	87	91	-5.33	-5.07	-5.54	70	82	88	62	69	76	0	1	-0.75	-1	0.8	0	0	0	1	18	24	19.1667	2.65718	67	48.21	46.21	50.21	45.92	48	54.47	53.375	60.685	1
2	2	OD	5	6	62	69	76	91	-5.33	-5.07	-5.54	70	82	88	62	69	76	0	1	-0.75	-1	0.8	0	0	0	1	18	24	19.1667	2.65718	67	48.21	46.21	50.21	45.92	48	54.47	53.375	60.685	1
2	2	OD	4	6	63	71	77	91	-5.33	-5.07	-5.54	70	82	88	62	69	76	0	1	-0.75	-1	0.8	0	0	0	1	18	24	19.1667	2.65718	67	48.21	46.21	50.21	45.92	48	54.47	53.375	60.685	1
3	3	OD	2	8	77	109	80	96	-0.96	-2.8	0.58	81	111	88	77	109	80	1	1	0.75	-0.5	0.6	0	2	0	0	13	14	14.7143	2.36039	62	46.59	47.97	45.17	49.47	63	68.05	66.81	67.14	1
3	3	OD	1	8	81	111	85	96	-0.96	-2.8	0.58	81	111	88	77	109	80	1	1	0.75	-0.5	0.6	0	2	0	0	13	14	14.7143	2.36039	62	46.59	47.97	45.17	49.47	63	68.05	66.81	67.14	1
3	3	OD	0	7	81	111	88	96	-0.96	-2.8	0.58	81	111	88	77	109	80	1	1	0.75	-0.5	0.6	0	2	0	0	13	14	14.7143	2.36039	62	46.59	47.97	45.17	49.47	63	68.05	66.81	67.14	1
4	4	OD	2	7	96	113	129	97	-4.99	-4.66	-5.27	97	110	131	95	111	123	0	0	1	0	0.4	1	0	0	0	11	12	11.7778	1.71594	57	46.67	47.93	45.4	47.65	52	54.71	54.21	56.965	1
4	4	OD	1	6	96	115	126	97	-4.99	-4.66	-5.27	97	110	131	95	111	123	0	0	1	0	0.4	1	0	0	0	11	12	11.7778	1.71594	57	46.67	47.93	45.4	47.65	52	54.71	54.21	56.965	1
4	4	OD	0	7	97	110	131	97	-4.99	-4.66	-5.27	97	110	131	95	111	123	0	0	1	0	0.4	1	0	0	0	11	12	11.7778	1.71594	57	46.67	47.93	45.4	47.65	52	54.71	54.21	56.965	1
4	4	OD	3	7	95	111	123	97	-4.99	-4.66	-5.27	97	110	131	95	111	123	0	0	1	0	0.4	1	0	0	0	11	12	11.7778	1.71594	57	46.67	47.93	45.4	47.65	52	54.71	54.21	56.965	1
5	5	OD	0	9	82	104	95	99	-2.57	-2.83	-2.35	82	104	95	78	98	86	0	0	0	-1	0.8	0	0	0	0	18	10	15.0714	8.43495	48	38.4	40.56	40.94	36.94	40	51.8	53.045	50.345	1
5	5	OD	2	8	78	102	89	99	-2.57	-2.83	-2.35	82	104	95	78	98	86	0	0	0	-1	0.8	0	0	0	0	18	10	15.0714	8.43495	48	38.4	40.56	40.94	36.94	40	51.8	53.045	50.345	1
5	5	OD	1	8	82	102	95	99	-2.57	-2.83	-2.35	82	104	95	78	98	86	0	0	0	-1	0.8	0	0	0	0	18	10	15.0714	8.43495	48	38.4	40.56	40.94	36.94	40	51.8	53.045	50.345	1
5	5	OD	3	7	78	98	86	99	-2.57	-2.83	-2.35	82	104	95	78	98	86	0	0	0	-1	0.8	0	0	0	0	18	10	15.0714	8.43495	48	38.4	40.56	40.94	36.94	40	51.8	53.045	50.345	1
6	6	OD	3	6	74	106	66	97	-2.13	-1.97	-2.26	89	120	103	74	106	66	0	0	4.25	-0.75	0.7	1	1	0	0	18	12	12	1.21106	53	47.57	46.95	48.19	46.98	53	52.43	55.01	55.6	1
6	6	OD	2	8	74	104	68	97	-2.13	-1.97	-2.26	89	120	103	74	106	66	0	0	4.25	-0.75	0.7	1	1	0	0	18	12	12	1.21106	53	47.57	46.95	48.19	46.98	53	52.43	55.01	55.6	1
6	6	OD	1	7	82	115	82	97	-2.13	-1.97	-2.26	89	120	103	74	106	66	0	0	4.25	-0.75	0.7	1	1	0	0	18	12	12	1.21106	53	47.57	46.95	48.19	46.98	53	52.43	55.01	55.6	1
6	6	OD	0	6	89	120	103	97	-2.13	-1.97	-2.26	89	120	103	74	106	66	0	0	4.25	-0.75	0.7	1	1	0	0	18	12	12	1.21106	53	47.57	46.95	48.19	46.98	53	52.43	55.01	55.6	1
6	7	OS	5	7	82	111	94	93	-4.48	-3.02	-5.69	88	127	99	82	111	94	0	0	3	-1.5	0.6	1	1	0	0	17	10	11.375	1.5	55	46.38	48.58	44.04	50.39	56	58.26	56.545	60.3	1
6	7	OS	0	7	88	127	99	93	-4.48	-3.02	-5.69	88	127	99	82	111	94	0	0	3	-1.5	0.6	1	1	0	0	17	10	11.375	1.5	55	46.38	48.58	44.04	50.39	56	58.26	56.545	60.3	1
6	7	OS	4	6	79	106	92	93	-4.48	-3.02	-5.69	88	127	99	82	111	94	0	0	3	-1.5	0.6	1	1	0	0	17	10	11.375	1.5	55	46.38	48.58	44.04	50.39	56	58.26	56.545	60.3	1
6	7	OS	2	8	87	123	86	93	-4.48	-3.02	-5.69	88	127	99	82	111	94	0	0	3	-1.5	0.6	1	1	0	0	17	10	11.375	1.5	55	46.38	48.58	44.04	50.39	56	58.26	56.545	60.3	1
6	7	OS	3	7	79	111	86	93	-4.48	-3.02	-5.69	88	127	99	82	111	94	0	0	3	-1.5	0.6	1	1	0	0	17	10	11.375	1.5	55	46.38	48.58	44.04	50.39	56	58.26	56.545	60.3	1
6	7	OS	1	8	79	114	82	93	-4.48	-3.02	-5.69	88	127	99	82	111	94	0	0	3	-1.5	0.6	1	1	0	0	17	10	11.375	1.5	55	46.38	48.58	44.04	50.39	56	58.26	56.545	60.3	1
7	8	OS	1	6	75	100	96	88	-6.86	-8.13	-5.8	77	104	96				0	1	1	-1.25	0.6	0	2	0	0	30	14	14.25	1.25831										1
7	8	OS	2					88	-6.86	-8.13	-5.8	77	104	96				0	1	1	-1.25	0.6	0	2	0	0	30	14	14.25	1.25831										1
7	8	OS	0	6	77	104	96	88	-6.86	-8.13	-5.8	77	104	96				0	1	1	-1.25	0.6	0	2	0	0	30	14	14.25	1.25831										1
8	9	OD	2	7	69	94	78	100	0.65	0.51	0.78	77	103	91	69	94	78	1	0	0	-1.5	0.5	0	0	1	0	24	23	22	3.20714										1
8	9	OD	0	8	77	103	91	100	0.65	0.51	0.78	77	103	91	69	94	78	1	0	0	-1.5	0.5	0	0	1	0	24	23	22	3.20714										1
8	9	OD	1	6	73	100	89	100	0.65	0.51	0.78	77	103	91	69	94	78	1	0	0	-1.5	0.5	0	0	1	0	24	23	22	3.20714										1
9	10	OD	1	7	86	131	111	96	-2.11	-2.4	-1.86	81	115	98	82	117	105	1	1	0	-1.5	0.7	0	0	1	0	28	28	15.0833	2.99874	52	53.84	52.52	55.08	53.44	45	57.36	56.055	65.01	1
9	10	OD	2	6	86	131	111	96	-2.11	-2.4	-1.86	81	115	98	82	117	105	1	1	0	-1.5	0.7	0	0	1	0	28	28	15.0833	2.99874	52	53.84	52.52	55.08	53.44	45	57.36	56.055	65.01	1
9	10	OD	3	7	80	123	88	96	-2.11	-2.4	-1.86	81	115	98	82	117	105	1	1	0	-1.5	0.7	0	0	1	0	28	28	15.0833	2.99874	52	53.84	52.52	55.08	53.44	45	57.36	56.055	65.01	1
9	10	OD	0	6	81	115	98	96	-2.11	-2.4	-1.86	81	115	98	82	117	105	1	1	0	-1.5	0.7	0	0	1	0	28	28	15.0833	2.99874	52	53.84	52.52	55.08	53.44	45	57.36	56.055	65.01	1
9	10	OD	4	7	82	117	105	96	-2.11	-2.4	-1.86	81	115	98	82	117	105	1	1	0	-1.5	0.7	0	0	1	0	28	28	15.0833	2.99874	52	53.84	52.52	55.08	53.44	45	57.36	56.055	65.01	1
9	11	OS	4	6	72	89	95	91	-3.71	-3.83	-3.61	83	112	108	72	89	95	1	1	0	-1.5	0.6	0	0	1	0	23	23	16.5833	3.0289	58	42.17	41.84	42.51	41.76	50	59.67	62.82	63.89	1
9	11	OS	2	7	85	114	110	91	-3.71	-3.83	-3.61	83	112	108	72	89	95	1	1	0	-1.5	0.6	0	0	1	0	23	23	16.5833	3.0289	58	42.17	41.84	42.51	41.76	50	59.67	62.82	63.89	1
9	11	OS	1	7	85	113	109	91	-3.71	-3.83	-3.61	83	112	108	72	89	95	1	1	0	-1.5	0.6	0	0	1	0	23	23	16.5833	3.0289	58	42.17	41.84	42.51	41.76	50	59.67	62.82	63.89	1
9	11	OS	3	7	76	96	97	91	-3.71	-3.83	-3.61	83	112	108	72	89	95	1	1	0	-1.5	0.6	0	0	1	0	23	23	16.5833	3.0289	58	42.17	41.84	42.51	41.76	50	59.67	62.82	63.89	1
9	11	OS	0	7	83	112	108	91	-3.71	-3.83	-3.61	83	112	108	72	89	95	1	1	0	-1.5	0.6	0	0	1	0	23	23	16.5833	3.0289	58	42.17	41.84	42.51	41.76	50	59.67	62.82	63.89	1
10	12	OD	0	6	60	76	65	94	-1.44	-3.61	0.37	60	76	65				1	1	0.5	-2	0.5	0	0	0	0	22	22	15	3.42261	57	49.55	48.49	50.6	48.84	46	49.34	53.04	49.88	1
10	12	OD	1	7	62	75	64	94	-1.44	-3.61	0.37	60	76	65				1	1	0.5	-2	0.5	0	0	0	0	22	22	15	3.42261	57	49.55	48.49	50.6	48.84	46	49.34	53.04	49.88	1
10	12	OD	2					94	-1.44	-3.61	0.37	60	76	65				1	1	0.5	-2	0.5	0	0	0	0	22	22	15	3.42261	57	49.55	48.49	50.6	48.84	46	49.34	53.04	49.88	1
11	13	OS	1	8	78	96	81	27	-26	-28.42	-23.98	81	99	90	65	83	57	0	0	1.25	-0.5	0.7	1	3	0	0	21	12	12.2857	1.70434	49	37.25	35.29	35.03	37.14	38	52.26	52.245	49.11	1
11	13	OS	2	8	76	88	78	27	-26	-28.42	-23.98	81	99	90	65	83	57	0	0	1.25	-0.5	0.7	1	3	0	0	21	12	12.2857	1.70434	49	37.25	35.29	35.03	37.14	38	52.26	52.245	49.11	1
11	13	OS	6	6	65	83	57	27	-26	-28.42	-23.98	81	99	90	65	83	57	0	0	1.25	-0.5	0.7	1	3	0	0	21	12	12.2857	1.70434	49	37.25	35.29	35.03	37.14	38	52.26	52.245	49.11	1
11	13	OS	3	8	70	85	72	27	-26	-28.42	-23.98	81	99	90	65	83	57	0	0	1.25	-0.5	0.7	1	3	0	0	21	12	12.2857	1.70434	49	37.25	35.29	35.03	37.14	38	52.26	52.245	49.11	1
11	13	OS	5	7	63	80	57	27	-26	-28.42	-23.98	81	99	90	65	83	57	0	0	1.25	-0.5	0.7	1	3	0	0	21	12	12.2857	1.70434	49	37.25	35.29	35.03	37.14	38	52.26	52.245	49.11	1
11	13	OS	0	8	81	99	90	27	-26	-28.42	-23.98	81	99	90	65	83	57	0	0	1.25	-0.5	0.7	1	3	0	0	21	12	12.2857	1.70434	49	37.25	35.29	35.03	37.14	38	52.26	52.245	49.11	1
11	13	OS	4	8	67	82	68	27	-26	-28.42	-23.98	81	99	90	65	83	57	0	0	1.25	-0.5	0.7	1	3	0	0	21	12	12.2857	1.70434	49	37.25	35.29	35.03	37.14	38	52.26	52.245	49.11	1
12	14	OD	3	8	87	118	90	94	-1.44	-3.61	0.37	88	120	96	86	120	90	0	1	1.25	-0.5	0.6	0	0	0	0	30	20	20.75	2.21736	64	48.31	49.05	47.59	51.48					1
12	14	OD	5	7	86	120	90	94	-1.44	-3.61	0.37	88	120	96	86	120	90	0	1	1.25	-0.5	0.6	0	0	0	0	30	20	20.75	2.21736	64	48.31	49.05	47.59	51.48					1
12	14	OD	4	8	87	119	90	94	-1.44	-3.61	0.37	88	120	96	86	120	90	0	1	1.25	-0.5	0.6	0	0	0	0	30	20	20.75	2.21736	64	48.31	49.05	47.59	51.48					1
12	14	OD	2	7	84	116	87	94	-1.44	-3.61	0.37	88	120	96	86	120	90	0	1	1.25	-0.5	0.6	0	0	0	0	30	20	20.75	2.21736	64	48.31	49.05	47.59	51.48					1
12	14	OD	1	7	90	121	93	94	-1.44	-3.61	0.37	88	120	96	86	120	90	0	1	1.25	-0.5	0.6	0	0	0	0	30	20	20.75	2.21736	64	48.31	49.05	47.59	51.48					1
12	14	OD	0	8	88	120	96	94	-1.44	-3.61	0.37	88	120	96	86	120	90	0	1	1.25	-0.5	0.6	0	0	0	0	30	20	20.75	2.21736	64	48.31	49.05	47.59	51.48					1
13	15	OS	1	7	60	67	68	94	-3.43	-2.01	-4.62	59	67	67	53	54	61	0	1	0	0	0.8	0	2	0	0	34	16	15.1429	3.07834	64	49.01	49.04	48.97	49.8	58	50.3	44.84	54.325	1
13	15	OS	0	6	59	67	67	94	-3.43	-2.01	-4.62	59	67	67	53	54	61	0	1	0	0	0.8	0	2	0	0	34	16	15.1429	3.07834	64	49.01	49.04	48.97	49.8	58	50.3	44.84	54.325	1
13	15	OS	2	6	53	54	61	94	-3.43	-2.01	-4.62	59	67	67	53	54	61	0	1	0	0	0.8	0	2	0	0	34	16	15.1429	3.07834	64	49.01	49.04	48.97	49.8	58	50.3	44.84	54.325	1
14	16	OD	0	8	94	123	121	99	0.04	0.25	-0.14	94	123	121	93	118	115	0	0	1.5	-0.5	0.6	0	2	0	0	28	21	21.25	4.57347	58	46.32	46.69	45.95	47.37	53	59.11	58.425	60.205	1
14	16	OD	2	7	93	118	115	99	0.04	0.25	-0.14	94	123	121	93	118	115	0	0	1.5	-0.5	0.6	0	2	0	0	28	21	21.25	4.57347	58	46.32	46.69	45.95	47.37	53	59.11	58.425	60.205	1
14	16	OD	1	7	94	123	121	99	0.04	0.25	-0.14	94	123	121	93	118	115	0	0	1.5	-0.5	0.6	0	2	0	0	28	21	21.25	4.57347	58	46.32	46.69	45.95	47.37	53	59.11	58.425	60.205	1
14	17	OS	1	7	95	116	116	99	-0.54	-0.74	-0.38	101	120	124	95	114	121	0	0	1.5	0	0.6	0	2	0	0	24	21	19.5	4.3589	57	42.49	43.6	41.38	43.52	43	55.06	51.36	56.17	1
14	17	OS	2	7	95	114	121	99	-0.54	-0.74	-0.38	101	120	124	95	114	121	0	0	1.5	0	0.6	0	2	0	0	24	21	19.5	4.3589	57	42.49	43.6	41.38	43.52	43	55.06	51.36	56.17	1
14	17	OS	0	8	101	120	124	99	-0.54	-0.74	-0.38	101	120	124	95	114	121	0	0	1.5	0	0.6	0	2	0	0	24	21	19.5	4.3589	57	42.49	43.6	41.38	43.52	43	55.06	51.36	56.17	1
15	18	OD	1	6	66	76	88	91	-5.33	-5.07	-5.54	80	82	88	62	69	76	0	1	-0.75	-1	0.8	0	0	0	1	22	22	17.9	2.5526	67	48.21	46.21	50.21	45.92	48	54.47	53.375	60.685	0
15	18	OD	0	8	80	82	88	91	-5.33	-5.07	-5.54	80	82	88	62	69	76	0	1	-0.75	-1	0.8	0	0	0	1	22	22	17.9	2.5526	67	48.21	46.21	50.21	45.92	48	54.47	53.375	60.685	0
15	18	OD	2	8	66	74	87	91	-5.33	-5.07	-5.54	80	82	88	62	69	76	0	1	-0.75	-1	0.8	0	0	0	1	22	22	17.9	2.5526	67	48.21	46.21	50.21	45.92	48	54.47	53.375	60.685	0
15	18	OD	4	6	62	69	76	91	-5.33	-5.07	-5.54	80	82	88	62	69	76	0	1	-0.75	-1	0.8	0	0	0	1	22	22	17.9	2.5526	67	48.21	46.21	50.21	45.92	48	54.47	53.375	60.685	0
15	18	OD	3	6	63	71	77	91	-5.33	-5.07	-5.54	80	82	88	62	69	76	0	1	-0.75	-1	0.8	0	0	0	1	22	22	17.9	2.5526	67	48.21	46.21	50.21	45.92	48	54.47	53.375	60.685	0
15	19	OS	4	6	59	61	80	97	-4.61	-4.67	-4.56	65	68	88	59	61	80	0	1	1.5	-1.75	0.8	0	0	3	1	24	24	19.1818	2.18258	59	51.06	49.94	52.22	49.14	44	50.71	47.565	57.525	0
15	19	OS	3	7	55	57	72	97	-4.61	-4.67	-4.56	65	68	88	59	61	80	0	1	1.5	-1.75	0.8	0	0	3	1	24	24	19.1818	2.18258	59	51.06	49.94	52.22	49.14	44	50.71	47.565	57.525	0
15	19	OS	1	6	63	62	87	97	-4.61	-4.67	-4.56	65	68	88	59	61	80	0	1	1.5	-1.75	0.8	0	0	3	1	24	24	19.1818	2.18258	59	51.06	49.94	52.22	49.14	44	50.71	47.565	57.525	0
15	19	OS	2	7	59	65	80	97	-4.61	-4.67	-4.56	65	68	88	59	61	80	0	1	1.5	-1.75	0.8	0	0	3	1	24	24	19.1818	2.18258	59	51.06	49.94	52.22	49.14	44	50.71	47.565	57.525	0
15	19	OS	0	7	65	68	88	97	-4.61	-4.67	-4.56	65	68	88	59	61	80	0	1	1.5	-1.75	0.8	0	0	3	1	24	24	19.1818	2.18258	59	51.06	49.94	52.22	49.14	44	50.71	47.565	57.525	0
16	20	OS	1	6	77	106	75	93	-3.94	-4.8	-3.23	78	106	72	77	105	71	1	1	-0.25	-1.25	0.7	0	2	1	0	20	10	13.5263	3.06174	38	45.76	47.7	43.84	50.74	28	52.76	55.645	49.52	0
16	20	OS	0	7	78	106	72	93	-3.94	-4.8	-3.23	78	106	72	77	105	71	1	1	-0.25	-1.25	0.7	0	2	1	0	20	10	13.5263	3.06174	38	45.76	47.7	43.84	50.74	28	52.76	55.645	49.52	0
16	20	OS	2	6	77	105	71	93	-3.94	-4.8	-3.23	78	106	72	77	105	71	1	1	-0.25	-1.25	0.7	0	2	1	0	20	10	13.5263	3.06174	38	45.76	47.7	43.84	50.74	28	52.76	55.645	49.52	0
17	21	OD	2	8	71	81	97	98	-2.78	-3.19	-2.43	76	84	106	70	80	94	1	1	-2	-2	0.6	0	0	2	0	24	25	21.1429	0.899735	55	45.76	45.56	45.96	46.61	51	56.11	56.44	60.9	0
17	21	OD	0	8	76	84	106	98	-2.78	-3.19	-2.43	76	84	106	70	80	94	1	1	-2	-2	0.6	0	0	2	0	24	25	21.1429	0.899735	55	45.76	45.56	45.96	46.61	51	56.11	56.44	60.9	0
17	21	OD	1	7	76	84	108	98	-2.78	-3.19	-2.43	76	84	106	70	80	94	1	1	-2	-2	0.6	0	0	2	0	24	25	21.1429	0.899735	55	45.76	45.56	45.96	46.61	51	56.11	56.44	60.9	0
17	21	OD	3	7	72	77	102	98	-2.78	-3.19	-2.43	76	84	106	70	80	94	1	1	-2	-2	0.6	0	0	2	0	24	25	21.1429	0.899735	55	45.76	45.56	45.96	46.61	51	56.11	56.44	60.9	0
17	21	OD	4	8	70	80	94	98	-2.78	-3.19	-2.43	76	84	106	70	80	94	1	1	-2	-2	0.6	0	0	2	0	24	25	21.1429	0.899735	55	45.76	45.56	45.96	46.61	51	56.11	56.44	60.9	0
17	22	OS	4	7	77	87	109	97	-2.53	-2.59	-2.3	78	89	107	77	87	109	1	1	-2.25	-2.25	0.6	0	0	2	0	24	22	20.4286	1.51186	56	44.41	44.01	44.82	44.23	51	59.94	60.195	65.585	0
17	22	OS	0	7	78	89	107	97	-2.53	-2.59	-2.3	78	89	107	77	87	109	1	1	-2.25	-2.25	0.6	0	0	2	0	24	22	20.4286	1.51186	56	44.41	44.01	44.82	44.23	51	59.94	60.195	65.585	0
17	22	OS	3	7	79	90	117	97	-2.53	-2.59	-2.3	78	89	107	77	87	109	1	1	-2.25	-2.25	0.6	0	0	2	0	24	22	20.4286	1.51186	56	44.41	44.01	44.82	44.23	51	59.94	60.195	65.585	0
17	22	OS	1	6	83	94	119	97	-2.53	-2.59	-2.3	78	89	107	77	87	109	1	1	-2.25	-2.25	0.6	0	0	2	0	24	22	20.4286	1.51186	56	44.41	44.01	44.82	44.23	51	59.94	60.195	65.585	0
17	22	OS	2	7	79	90	111	97	-2.53	-2.59	-2.3	78	89	107	77	87	109	1	1	-2.25	-2.25	0.6	0	0	2	0	24	22	20.4286	1.51186	56	44.41	44.01	44.82	44.23	51	59.94	60.195	65.585	0
18	23	OD	1	7	88	113	110	98	-2.79	-2.44	-3.08	93	112	117	89	114	108	0	1	0.5	-0.5	0.5	0	0	1	0	14	14	12.0625	1.87861	67	54.28	54.39	54.16	54.37	64	66.28	67.04	66.325	0
18	23	OD	0	9	93	112	117	98	-2.79	-2.44	-3.08	93	112	117	89	114	108	0	1	0.5	-0.5	0.5	0	0	1	0	14	14	12.0625	1.87861	67	54.28	54.39	54.16	54.37	64	66.28	67.04	66.325	0
18	23	OD	2	7	89	114	108	98	-2.79	-2.44	-3.08	93	112	117	89	114	108	0	1	0.5	-0.5	0.5	0	0	1	0	14	14	12.0625	1.87861	67	54.28	54.39	54.16	54.37	64	66.28	67.04	66.325	0
18	24	OS	2	8	80	109	89	91	-5.32	-5.92	-4.82	80	108	86	79	113	80	0	1	0.5	-0.5	0.7	0	0	0	0	14	13	12	2.40832	73	55.23	57.29	53.14	58.86	60	63.72	67.25	59.035	0
18	24	OS	4	7	79	113	80	91	-5.32	-5.92	-4.82	80	108	86	79	113	80	0	1	0.5	-0.5	0.7	0	0	0	0	14	13	12	2.40832	73	55.23	57.29	53.14	58.86	60	63.72	67.25	59.035	0
18	24	OS	3	7	84	112	98	91	-5.32	-5.92	-4.82	80	108	86	79	113	80	0	1	0.5	-0.5	0.7	0	0	0	0	14	13	12	2.40832	73	55.23	57.29	53.14	58.86	60	63.72	67.25	59.035	0
18	24	OS	0	7	80	108	86	91	-5.32	-5.92	-4.82	80	108	86	79	113	80	0	1	0.5	-0.5	0.7	0	0	0	0	14	13	12	2.40832	73	55.23	57.29	53.14	58.86	60	63.72	67.25	59.035	0
18	24	OS	1	7	85	121	94	91	-5.32	-5.92	-4.82	80	108	86	79	113	80	0	1	0.5	-0.5	0.7	0	0	0	0	14	13	12	2.40832	73	55.23	57.29	53.14	58.86	60	63.72	67.25	59.035	0
19	25	OD	1	6	96	115	126	97	-4.99	-4.66	-5.27	97	110	131	96	113	129	0	0	1	0	0.4	1	0	0	0	11	12	11.3333	0.57735	57	46.67	47.93	45.4	47.65	52	54.71	54.21	56.965	0
19	25	OD	2	7	96	113	129	97	-4.99	-4.66	-5.27	97	110	131	96	113	129	0	0	1	0	0.4	1	0	0	0	11	12	11.3333	0.57735	57	46.67	47.93	45.4	47.65	52	54.71	54.21	56.965	0
19	25	OD	0	7	97	110	131	97	-4.99	-4.66	-5.27	97	110	131	96	113	129	0	0	1	0	0.4	1	0	0	0	11	12	11.3333	0.57735	57	46.67	47.93	45.4	47.65	52	54.71	54.21	56.965	0
20	26	OD	0	8	65	94	51	49	-15.11	-29.9	-2.76	65	94	51	62	88	51	1	1	0	-1.5	0.6	1	1	1	0	20	10	13.3333	3.05505	48	38.33	37.88	38.77	36.52					0
20	26	OD	2	7	62	88	51	49	-15.11	-29.9	-2.76	65	94	51	62	88	51	1	1	0	-1.5	0.6	1	1	1	0	20	10	13.3333	3.05505	48	38.33	37.88	38.77	36.52					0
20	26	OD	1	7	62	90	50	49	-15.11	-29.9	-2.76	65	94	51	62	88	51	1	1	0	-1.5	0.6	1	1	1	0	20	10	13.3333	3.05505	48	38.33	37.88	38.77	36.52					0
20	27	OS	1	8	81	100	108	98	-1.8	-1.14	-2.34	81	95	108	86	101	120	1	1	0	-1.5	0.4	0	1	1	0	14	9	11.3333	1.1547	49	43	43.03	42.97	42.47					0
20	27	OS	2	7	86	101	120	98	-1.8	-1.14	-2.34	81	95	108	86	101	120	1	1	0	-1.5	0.4	0	1	1	0	14	9	11.3333	1.1547	49	43	43.03	42.97	42.47					0
20	27	OS	0	6	81	95	108	98	-1.8	-1.14	-2.34	81	95	108	86	101	120	1	1	0	-1.5	0.4	0	1	1	0	14	9	11.3333	1.1547	49	43	43.03	42.97	42.47					0
21	28	OS	2	7	87	109	118	100	1.49	1.2	1.73	92	123	127	86	108	118	0	1	0.5	-1.5	0.3	0	0	0	0	26	20	15.95	4.16091	58	50.7	51.36	50.04	53.65	59	63.05	65.66	67.725	0
21	28	OS	0	8	92	123	127	100	1.49	1.2	1.73	92	123	127	86	108	118	0	1	0.5	-1.5	0.3	0	0	0	0	26	20	15.95	4.16091	58	50.7	51.36	50.04	53.65	59	63.05	65.66	67.725	0
21	28	OS	1	6	88	112	122	100	1.49	1.2	1.73	92	123	127	86	108	118	0	1	0.5	-1.5	0.3	0	0	0	0	26	20	15.95	4.16091	58	50.7	51.36	50.04	53.65	59	63.05	65.66	67.725	0
21	28	OS	3	7	86	108	118	100	1.49	1.2	1.73	92	123	127	86	108	118	0	1	0.5	-1.5	0.3	0	0	0	0	26	20	15.95	4.16091	58	50.7	51.36	50.04	53.65	59	63.05	65.66	67.725	0
22	29	OD	0	7	77	97	94	96	-4.76	-5.14	-4.45	77	97	94	74	99	87	0	0	1	-0.5	0.3	0	0	0	0	27	22	18.1818	2.78633	57	44.62	46.84	42.39	47.08	67	64	62.535	67.13	0
22	29	OD	4	7	74	99	87	96	-4.76	-5.14	-4.45	77	97	94	74	99	87	0	0	1	-0.5	0.3	0	0	0	0	27	22	18.1818	2.78633	57	44.62	46.84	42.39	47.08	67	64	62.535	67.13	0
22	29	OD	3	8	77	100	94	96	-4.76	-5.14	-4.45	77	97	94	74	99	87	0	0	1	-0.5	0.3	0	0	0	0	27	22	18.1818	2.78633	57	44.62	46.84	42.39	47.08	67	64	62.535	67.13	0
22	29	OD	1	8	79	99	98	96	-4.76	-5.14	-4.45	77	97	94	74	99	87	0	0	1	-0.5	0.3	0	0	0	0	27	22	18.1818	2.78633	57	44.62	46.84	42.39	47.08	67	64	62.535	67.13	0
22	29	OD	2	8	75	95	92	96	-4.76	-5.14	-4.45	77	97	94	74	99	87	0	0	1	-0.5	0.3	0	0	0	0	27	22	18.1818	2.78633	57	44.62	46.84	42.39	47.08	67	64	62.535	67.13	0
22	30	OS	3	7	78	94	91	95	-3.74	-4.37	-3.21	78	95	100	77	92	97	0	0	0	-0.5	0.2	0	0	0	0	27	26	21	2.62467	66	53.52	54.39	52.6	54.52	71	61.21	62.44	63.27	0
22	30	OS	2	6	77	92	96	95	-3.74	-4.37	-3.21	78	95	100	77	92	97	0	0	0	-0.5	0.2	0	0	0	0	27	26	21	2.62467	66	53.52	54.39	52.6	54.52	71	61.21	62.44	63.27	0
22	30	OS	0	8	78	95	100	95	-3.74	-4.37	-3.21	78	95	100	77	92	97	0	0	0	-0.5	0.2	0	0	0	0	27	26	21	2.62467	66	53.52	54.39	52.6	54.52	71	61.21	62.44	63.27	0
22	30	OS	1	8	79	94	101	95	-3.74	-4.37	-3.21	78	95	100	77	92	97	0	0	0	-0.5	0.2	0	0	0	0	27	26	21	2.62467	66	53.52	54.39	52.6	54.52	71	61.21	62.44	63.27	0
22	30	OS	4	7	77	92	97	95	-3.74	-4.37	-3.21	78	95	100	77	92	97	0	0	0	-0.5	0.2	0	0	0	0	27	26	21	2.62467	66	53.52	54.39	52.6	54.52	71	61.21	62.44	63.27	0
23	31	OD	0	7	65	77	78	89	-8.8	-9.74	-8.02	65	77	78	63	75	73	0	0	0	-0.1	0.8	0	2	1	0	24	14	12.8	1.61933	62	47.13	47.63	46.64	50.11	57	49.59	45.385	51.955	0
23	31	OD	3	6	63	75	73	89	-8.8	-9.74	-8.02	65	77	78	63	75	73	0	0	0	-0.1	0.8	0	2	1	0	24	14	12.8	1.61933	62	47.13	47.63	46.64	50.11	57	49.59	45.385	51.955	0
23	31	OD	2	7	64	74	73	89	-8.8	-9.74	-8.02	65	77	78	63	75	73	0	0	0	-0.1	0.8	0	2	1	0	24	14	12.8	1.61933	62	47.13	47.63	46.64	50.11	57	49.59	45.385	51.955	0
23	31	OD	1	7	66	77	76	89	-8.8	-9.74	-8.02	65	77	78	63	75	73	0	0	0	-0.1	0.8	0	2	1	0	24	14	12.8	1.61933	62	47.13	47.63	46.64	50.11	57	49.59	45.385	51.955	0
23	32	OS	0	6	76	99	96	94	-4.41	-5.48	-3.51	76	99	96	74	101	90	0	0	0	0	0.6	0	2	1	0	23	12	11.8461	1.67562	60	44.49	43.63	45.34	45.15	52	46.8	47.93	49.03	0
23	32	OS	2	7	74	101	90	94	-4.41	-5.48	-3.51	76	99	96	74	101	90	0	0	0	0	0.6	0	2	1	0	23	12	11.8461	1.67562	60	44.49	43.63	45.34	45.15	52	46.8	47.93	49.03	0
23	32	OS	1	7	71	96	90	94	-4.41	-5.48	-3.51	76	99	96	74	101	90	0	0	0	0	0.6	0	2	1	0	23	12	11.8461	1.67562	60	44.49	43.63	45.34	45.15	52	46.8	47.93	49.03	0
24	33	OD	2	8	57	73	54	68	-11.5	-19.65	-4.69	61	75	61	62	73	60	0	0	1.25	-0.25	0.7	0	0	0	0	23	23	16.4286	1.61835	68	51.35	51.43	51.26	52.13	60	57	53.61	52.215	0
24	33	OD	0	7	61	75	61	68	-11.5	-19.65	-4.69	61	75	61	62	73	60	0	0	1.25	-0.25	0.7	0	0	0	0	23	23	16.4286	1.61835	68	51.35	51.43	51.26	52.13	60	57	53.61	52.215	0
24	33	OD	1	8	62	77	61	68	-11.5	-19.65	-4.69	61	75	61	62	73	60	0	0	1.25	-0.25	0.7	0	0	0	0	23	23	16.4286	1.61835	68	51.35	51.43	51.26	52.13	60	57	53.61	52.215	0
24	33	OD	3	7	62	73	60	68	-11.5	-19.65	-4.69	61	75	61	62	73	60	0	0	1.25	-0.25	0.7	0	0	0	0	23	23	16.4286	1.61835	68	51.35	51.43	51.26	52.13	60	57	53.61	52.215	0
24	34	OS	2	8	61	67	78	90	-6.12	-4.54	-7.44	65	71	88	56	62	72	0	0	1.25	0	0.7	0	0	0	0	20	20	15.5714	1.27242	71	52.58	52.55	52.62	52.9	60	57.26	53.84	60.085	0
24	34	OS	0	9	65	71	88	90	-6.12	-4.54	-7.44	65	71	88	56	62	72	0	0	1.25	0	0.7	0	0	0	0	20	20	15.5714	1.27242	71	52.58	52.55	52.62	52.9	60	57.26	53.84	60.085	0
24	34	OS	1	7	62	63	86	90	-6.12	-4.54	-7.44	65	71	88	56	62	72	0	0	1.25	0	0.7	0	0	0	0	20	20	15.5714	1.27242	71	52.58	52.55	52.62	52.9	60	57.26	53.84	60.085	0
24	34	OS	3	7	56	62	72	90	-6.12	-4.54	-7.44	65	71	88	56	62	72	0	0	1.25	0	0.7	0	0	0	0	20	20	15.5714	1.27242	71	52.58	52.55	52.62	52.9	60	57.26	53.84	60.085	0
25	35	OD	3	8	79	110	80	70	-9.23	-18.62	-1.38	80	116	80	79	110	80	1	1	1.25	-0.75	0.7	0	1	0	0	18	15	13.7	2.26323	61	44.96	45.1	44.83	44.26	52	56.61	61.1	48.46	0
25	35	OD	0	8	80	116	80	70	-9.23	-18.62	-1.38	80	116	80	79	110	80	1	1	1.25	-0.75	0.7	0	1	0	0	18	15	13.7	2.26323	61	44.96	45.1	44.83	44.26	52	56.61	61.1	48.46	0
25	35	OD	1	8	80	113	79	70	-9.23	-18.62	-1.38	80	116	80	79	110	80	1	1	1.25	-0.75	0.7	0	1	0	0	18	15	13.7	2.26323	61	44.96	45.1	44.83	44.26	52	56.61	61.1	48.46	0
25	35	OD	2	8	79	109	78	70	-9.23	-18.62	-1.38	80	116	80	79	110	80	1	1	1.25	-0.75	0.7	0	1	0	0	18	15	13.7	2.26323	61	44.96	45.1	44.83	44.26	52	56.61	61.1	48.46	0
25	36	OS	3	7	84	126	82	95	-4.76	-5.87	-3.84	85	117	92	84	126	82	1	1	1	-0.25	0.6	1	1	0	0	18	13	13.1	1.59513	52	49.94	49.6	50.29	52.37	56	61.95	63.915	56.83	0
25	36	OS	2	8	86	119	94	95	-4.76	-5.87	-3.84	85	117	92	84	126	82	1	1	1	-0.25	0.6	1	1	0	0	18	13	13.1	1.59513	52	49.94	49.6	50.29	52.37	56	61.95	63.915	56.83	0
25	36	OS	1	8	86	123	91	95	-4.76	-5.87	-3.84	85	117	92	84	126	82	1	1	1	-0.25	0.6	1	1	0	0	18	13	13.1	1.59513	52	49.94	49.6	50.29	52.37	56	61.95	63.915	56.83	0
25	36	OS	0	8	85	117	92	95	-4.76	-5.87	-3.84	85	117	92	84	126	82	1	1	1	-0.25	0.6	1	1	0	0	18	13	13.1	1.59513	52	49.94	49.6	50.29	52.37	56	61.95	63.915	56.83	0
26	37	OD	0	7	75	110	69	71	-11.65	-17.1	-7.1	75	110	69	73	101	69	1	0	-0.25	-0.75	0.7	0	1	0	0	12	11	12	2.5	57	43.06	44.06	42.07	43.62	54	60.01	62.595	56.39	0
26	37	OD	1	8	73	108	65	71	-11.65	-17.1	-7.1	75	110	69	73	101	69	1	0	-0.25	-0.75	0.7	0	1	0	0	12	11	12	2.5	57	43.06	44.06	42.07	43.62	54	60.01	62.595	56.39	0
26	37	OD	2	7	74	107	70	71	-11.65	-17.1	-7.1	75	110	69	73	101	69	1	0	-0.25	-0.75	0.7	0	1	0	0	12	11	12	2.5	57	43.06	44.06	42.07	43.62	54	60.01	62.595	56.39	0
26	37	OD	3	7	76	109	71	71	-11.65	-17.1	-7.1	75	110	69	73	101	69	1	0	-0.25	-0.75	0.7	0	1	0	0	12	11	12	2.5	57	43.06	44.06	42.07	43.62	54	60.01	62.595	56.39	0
26	37	OD	4	7	73	101	69	71	-11.65	-17.1	-7.1	75	110	69	73	101	69	1	0	-0.25	-0.75	0.7	0	1	0	0	12	11	12	2.5	57	43.06	44.06	42.07	43.62	54	60.01	62.595	56.39	0
26	38	OS	0	7	79	126	71	82	-7.72	-12.2	-3.97	79	126	71	78	128	65	1	0	-0.5	-0.75	0.7	1	2	0	0	13	13	12	2.83	62	48.34	47.82	48.88	47.88	59.72	59.56	65.44	56.05	0
26	38	OS	1	7	77	126	66	82	-7.72	-12.2	-3.97	79	126	71	78	128	65	1	0	-0.5	-0.75	0.7	1	2	0	0	13	13	12	2.83	62	48.34	47.82	48.88	47.88	59.72	59.56	65.44	56.05	0
26	38	OS	2	7	77	124	66	82	-7.72	-12.2	-3.97	79	126	71	78	128	65	1	0	-0.5	-0.75	0.7	1	2	0	0	13	13	12	2.83	62	48.34	47.82	48.88	47.88	59.72	59.56	65.44	56.05	0
26	38	OS	3	8	76	125	64	82	-7.72	-12.2	-3.97	79	126	71	78	128	65	1	0	-0.5	-0.75	0.7	1	2	0	0	13	13	12	2.83	62	48.34	47.82	48.88	47.88	59.72	59.56	65.44	56.05	0
26	38	OS	4	8	78	126	69	82	-7.72	-12.2	-3.97	79	126	71	78	128	65	1	0	-0.5	-0.75	0.7	1	2	0	0	13	13	12	2.83	62	48.34	47.82	48.88	47.88	59.72	59.56	65.44	56.05	0
26	38	OS	5	8	78	128	65	82	-7.72	-12.2	-3.97	79	126	71	78	128	65	1	0	-0.5	-0.75	0.7	1	2	0	0	13	13	12	2.83	62	48.34	47.82	48.88	47.88	59.72	59.56	65.44	56.05	0
27	39	OD	0	8	90	105	111	97	-2.12	-1.22	-2.88	90	105	111	88	104	99	0	0	0.25	-0.5	0.7	1	0	0	0	18	18	12.91	2.3	58	46.83	46.9	46.77	45.67	48	58.6	56.79	58.215	0
27	39	OD	1	7	85	94	109	97	-2.12	-1.22	-2.88	90	105	111	88	104	99	0	0	0.25	-0.5	0.7	1	0	0	0	18	18	12.91	2.3	58	46.83	46.9	46.77	45.67	48	58.6	56.79	58.215	0
27	39	OD	2	7	87	102	115	97	-2.12	-1.22	-2.88	90	105	111	88	104	99	0	0	0.25	-0.5	0.7	1	0	0	0	18	18	12.91	2.3	58	46.83	46.9	46.77	45.67	48	58.6	56.79	58.215	0
27	39	OD	3	8	96	109	125	97	-2.12	-1.22	-2.88	90	105	111	88	104	99	0	0	0.25	-0.5	0.7	1	0	0	0	18	18	12.91	2.3	58	46.83	46.9	46.77	45.67	48	58.6	56.79	58.215	0
27	39	OD	4	7	98	117	115	97	-2.12	-1.22	-2.88	90	105	111	88	104	99	0	0	0.25	-0.5	0.7	1	0	0	0	18	18	12.91	2.3	58	46.83	46.9	46.77	45.67	48	58.6	56.79	58.215	0
27	39	OD	5	6	88	104	99	97	-2.12	-1.22	-2.88	90	105	111	88	104	99	0	0	0.25	-0.5	0.7	1	0	0	0	18	18	12.91	2.3	58	46.83	46.9	46.77	45.67	48	58.6	56.79	58.215	0
27	40	OS	0	8	89	96	95	91	-5.62	-5	-6.13	89	96	95	75	84	84	0	0	0.25	-1.25	0.9	0	0	0	0	20	20	11.64	1.8	61	43.85	43.08	44.63	41.63	49	58.84	57.695	61.075	0
27	40	OS	1	7	82	94	86	91	-5.62	-5	-6.13	89	96	95	75	84	84	0	0	0.25	-1.25	0.9	0	0	0	0	20	20	11.64	1.8	61	43.85	43.08	44.63	41.63	49	58.84	57.695	61.075	0
27	40	OS	2	7	77	83	82	91	-5.62	-5	-6.13	89	96	95	75	84	84	0	0	0.25	-1.25	0.9	0	0	0	0	20	20	11.64	1.8	61	43.85	43.08	44.63	41.63	49	58.84	57.695	61.075	0
27	40	OS	3	7	81	82	87	91	-5.62	-5	-6.13	89	96	95	75	84	84	0	0	0.25	-1.25	0.9	0	0	0	0	20	20	11.64	1.8	61	43.85	43.08	44.63	41.63	49	58.84	57.695	61.075	0
27	40	OS	4	7	78	87	86	91	-5.62	-5	-6.13	89	96	95	75	84	84	0	0	0.25	-1.25	0.9	0	0	0	0	20	20	11.64	1.8	61	43.85	43.08	44.63	41.63	49	58.84	57.695	61.075	0
27	40	OS	5	6	75	84	84	91	-5.62	-5	-6.13	89	96	95	75	84	84	0	0	0.25	-1.25	0.9	0	0	0	0	20	20	11.64	1.8	61	43.85	43.08	44.63	41.63	49	58.84	57.695	61.075	0
28	41	OD	0	10	83	113	76	90	-4.79	-8.05	-2.05	83	113	76	77	109	68	1	1	0.25	0	0.8	1	3	0	0		16	14.08	2.22	68	50.07	50.91	49.22	50.52	70	62.81	63.79	55.41	0
28	41	OD	1	8	79	112	69	90	-4.79	-8.05	-2.05	83	113	76	77	109	68	1	1	0.25	0	0.8	1	3	0	0		16	14.08	2.22	68	50.07	50.91	49.22	50.52	70	62.81	63.79	55.41	0
28	41	OD	2	8	77	109	68	90	-4.79	-8.05	-2.05	83	113	76	77	109	68	1	1	0.25	0	0.8	1	3	0	0		16	14.08	2.22	68	50.07	50.91	49.22	50.52	70	62.81	63.79	55.41	0
28	41	OD	3	7	77	108	66	90	-4.79	-8.05	-2.05	83	113	76	77	109	68	1	1	0.25	0	0.8	1	3	0	0		16	14.08	2.22	68	50.07	50.91	49.22	50.52	70	62.81	63.79	55.41	0
28	41	OD	4	8	77	109	68	90	-4.79	-8.05	-2.05	83	113	76	77	109	68	1	1	0.25	0	0.8	1	3	0	0		16	14.08	2.22	68	50.07	50.91	49.22	50.52	70	62.81	63.79	55.41	0
28	42	OS	0	10	67	86	62	59	-13.89	-18.26	-10.25	67	86	62	60	80	54	1	1	0	-0.75	0.9	1	3	0	0		20	13.54	3.15	58	45.23	45.35	45.11	45.56	57	54.81	46.49	51.605	0
28	42	OS	1	8	61	83	54	59	-13.89	-18.26	-10.25	67	86	62	60	80	54	1	1	0	-0.75	0.9	1	3	0	0		20	13.54	3.15	58	45.23	45.35	45.11	45.56	57	54.81	46.49	51.605	0
28	42	OS	2	8	59	75	54	59	-13.89	-18.26	-10.25	67	86	62	60	80	54	1	1	0	-0.75	0.9	1	3	0	0		20	13.54	3.15	58	45.23	45.35	45.11	45.56	57	54.81	46.49	51.605	0
28	42	OS	3	7	60	79	53	59	-13.89	-18.26	-10.25	67	86	62	60	80	54	1	1	0	-0.75	0.9	1	3	0	0		20	13.54	3.15	58	45.23	45.35	45.11	45.56	57	54.81	46.49	51.605	0
28	42	OS	4	8	60	80	54	59	-13.89	-18.26	-10.25	67	86	62	60	80	54	1	1	0	-0.75	0.9	1	3	0	0		20	13.54	3.15	58	45.23	45.35	45.11	45.56	57	54.81	46.49	51.605	0
29	43	OS	0	8	83	111	92	95	-2.22	-3.77	-0.92	83	111	92	73	94	72	0	1	1	-1.5	0.6	1	0	1	0	12	12	13.73	1.35	62	49.93	49.66	50.21	50.12	60	62.23	64.28	63.18	0
29	43	OS	1	8	83	110	93	95	-2.22	-3.77	-0.92	83	111	92	73	94	72	0	1	1	-1.5	0.6	1	0	1	0	12	12	13.73	1.35	62	49.93	49.66	50.21	50.12	60	62.23	64.28	63.18	0
29	43	OS	2	8	73	94	72	95	-2.22	-3.77	-0.92	83	111	92	73	94	72	0	1	1	-1.5	0.6	1	0	1	0	12	12	13.73	1.35	62	49.93	49.66	50.21	50.12	60	62.23	64.28	63.18	0
30	44	OD	0	8	67	76	66	96	-3.7	-3.53	-3.84	67	76	66	58	57	57	1	1	0	0.5	0.6	1	1	1	0		20	12.87	2.47	57	48.21	46.76	49.65	45.11	51	59.37	62.575	59.315	0
30	44	OD	1	7	68	71	76	96	-3.7	-3.53	-3.84	67	76	66	58	57	57	1	1	0	0.5	0.6	1	1	1	0		20	12.87	2.47	57	48.21	46.76	49.65	45.11	51	59.37	62.575	59.315	0
30	44	OD	2	9	66	68	76	96	-3.7	-3.53	-3.84	67	76	66	58	57	57	1	1	0	0.5	0.6	1	1	1	0		20	12.87	2.47	57	48.21	46.76	49.65	45.11	51	59.37	62.575	59.315	0
30	44	OD	3	7	77	71	114	96	-3.7	-3.53	-3.84	67	76	66	58	57	57	1	1	0	0.5	0.6	1	1	1	0		20	12.87	2.47	57	48.21	46.76	49.65	45.11	51	59.37	62.575	59.315	0
30	44	OD	4	8	66	67	79	96	-3.7	-3.53	-3.84	67	76	66	58	57	57	1	1	0	0.5	0.6	1	1	1	0		20	12.87	2.47	57	48.21	46.76	49.65	45.11	51	59.37	62.575	59.315	0
30	44	OD	5	7	68	63	85	96	-3.7	-3.53	-3.84	67	76	66	58	57	57	1	1	0	0.5	0.6	1	1	1	0		20	12.87	2.47	57	48.21	46.76	49.65	45.11	51	59.37	62.575	59.315	0
30	44	OD	6	7	61	61	63	96	-3.7	-3.53	-3.84	67	76	66	58	57	57	1	1	0	0.5	0.6	1	1	1	0		20	12.87	2.47	57	48.21	46.76	49.65	45.11	51	59.37	62.575	59.315	0
30	44	OD	7	6	58	57	57	96	-3.7	-3.53	-3.84	67	76	66	58	57	57	1	1	0	0.5	0.6	1	1	1	0		20	12.87	2.47	57	48.21	46.76	49.65	45.11	51	59.37	62.575	59.315	0
31	45	OS	0	6	84	89	120	94	-1.91	-0.43	-3.15	84	89	120	70	64	103	0	0	3	-1	0.6	0	1	0	0	19	21	16.56	3.98	61	49.12	47.28	50.99	48.59	44	49.35	43.095	58.105	0
31	45	OS	1	7	75	73	115	94	-1.91	-0.43	-3.15	84	89	120	70	64	103	0	0	3	-1	0.6	0	1	0	0	19	21	16.56	3.98	61	49.12	47.28	50.99	48.59	44	49.35	43.095	58.105	0
31	45	OS	2	7	70	64	103	94	-1.91	-0.43	-3.15	84	89	120	70	64	103	0	0	3	-1	0.6	0	1	0	0	19	21	16.56	3.98	61	49.12	47.28	50.99	48.59	44	49.35	43.095	58.105	0
32	46	OD	0	7	66	75	75	92	-3.04	-4.64	-1.71	66	75	75	57	69	56	0	0	0	-1.25	0.7	1	1	1	0	24	14	15.08	3.2										0
32	46	OD	1	7	58	71	60	92	-3.04	-4.64	-1.71	66	75	75	57	69	56	0	0	0	-1.25	0.7	1	1	1	0	24	14	15.08	3.2										0
32	46	OD	2	6	57	69	56	92	-3.04	-4.64	-1.71	66	75	75	57	69	56	0	0	0	-1.25	0.7	1	1	1	0	24	14	15.08	3.2										0
32	47	OS	0	8	74	86	94	98	-1.34	-1.38	-1.31	74	86	94	63	71	65	0	0	0	-1.25	0.7	1	1	1	0	27	10	14.75	3.08										0
32	47	OS	1	6	63	68	70	98	-1.34	-1.38	-1.31	74	86	94	63	71	65	0	0	0	-1.25	0.7	1	1	1	0	27	10	14.75	3.08										0
32	47	OS	2	5	63	71	65	98	-1.34	-1.38	-1.31	74	86	94	63	71	65	0	0	0	-1.25	0.7	1	1	1	0	27	10	14.75	3.08										0
33	48	OD	0	10	69	89	74	87	-5.47	-7.66	-3.66	69	89	74	65	86	65	0	1	0.75	1	0.8	0	1	0	0		26	24	0										0
33	48	OD	1	8	67	91	68	87	-5.47	-7.66	-3.66	69	89	74	65	86	65	0	1	0.75	1	0.8	0	1	0	0		26	24	0										0
33	48	OD	2	8	65	86	65	87	-5.47	-7.66	-3.66	69	89	74	65	86	65	0	1	0.75	1	0.8	0	1	0	0		26	24	0										0
33	49	OS	0	8	72	99	75	80	-6.89	-9.28	-4.9	72	99	75	65	95	66	0	1	2.25	0.5	0.8	0	1	0	0		24	19.5	0.71										0
33	49	OS	1	7	67	96	71	80	-6.89	-9.28	-4.9	72	99	75	65	95	66	0	1	2.25	0.5	0.8	0	1	0	0		24	19.5	0.71										0
33	49	OS	2	8	65	95	66	80	-6.89	-9.28	-4.9	72	99	75	65	95	66	0	1	2.25	0.5	0.8	0	1	0	0		24	19.5	0.71										0
34	50	OD	0	7	82	105	93	80	-5.13	-6.92	-3.63	82	105	93	70	89	63	1	1	2	-0.75	0.6	1	0	0	0	18	24	18.29	2.14										0
34	50	OD	1	5	83	102	88	80	-5.13	-6.92	-3.63	82	105	93	70	89	63	1	1	2	-0.75	0.6	1	0	0	0	18	24	18.29	2.14										0
34	50	OD	2	6	70	89	63	80	-5.13	-6.92	-3.63	82	105	93	70	89	63	1	1	2	-0.75	0.6	1	0	0	0	18	24	18.29	2.14										0
34	51	OS	0	6	78	115	72	89	-2.28	-5.04	0.03	78	115	72	72	110	66	1	1	1	-1.5	0.7	0	0	1	0	17	17	16.33	1.37										0
34	51	OS	1	5	73	110	66	89	-2.28	-5.04	0.03	78	115	72	72	110	66	1	1	1	-1.5	0.7	0	0	1	0	17	17	16.33	1.37										0
34	51	OS	2	7	72	110	66	89	-2.28	-5.04	0.03	78	115	72	72	110	66	1	1	1	-1.5	0.7	0	0	1	0	17	17	16.33	1.37										0
35	52	OD	0	6	67	57	62	50	-17.26	-26.84	-9.26	67	57	62	54	50	60	1	0	-3.25	0	0.7	0	0	0	0	16	18	11.48	1.97										0
35	52	OD	1	5	49	50	49	50	-17.26	-26.84	-9.26	67	57	62	54	50	60	1	0	-3.25	0	0.7	0	0	0	0	16	18	11.48	1.97										0
35	52	OD	2	7	52	57	52	50	-17.26	-26.84	-9.26	67	57	62	54	50	60	1	0	-3.25	0	0.7	0	0	0	0	16	18	11.48	1.97										0
35	52	OD	3	7	62	57	50	50	-17.26	-26.84	-9.26	67	57	62	54	50	60	1	0	-3.25	0	0.7	0	0	0	0	16	18	11.48	1.97										0
35	52	OD	4	6	49	53	50	50	-17.26	-26.84	-9.26	67	57	62	54	50	60	1	0	-3.25	0	0.7	0	0	0	0	16	18	11.48	1.97										0
35	52	OD	5	5	47	52	46	50	-17.26	-26.84	-9.26	67	57	62	54	50	60	1	0	-3.25	0	0.7	0	0	0	0	16	18	11.48	1.97										0
35	52	OD	6	6	54	50	60	50	-17.26	-26.84	-9.26	67	57	62	54	50	60	1	0	-3.25	0	0.7	0	0	0	0	16	18	11.48	1.97										0
35	53	OS	0	8	85	128	90	89	-2.55	-5.36	-0.2	85	128	90	71			1	0	-1.75	-0.75	0.6	1	0	0	0	16	16	12.65	2.59						44.37	59.8	62.11	58.69	0
35	53	OS	1	5	72	105	72	89	-2.55	-5.36	-0.2	85	128	90	71			1	0	-1.75	-0.75	0.6	1	0	0	0	16	16	12.65	2.59						44.37	59.8	62.11	58.69	0
35	53	OS	2	7	80	115	81	89	-2.55	-5.36	-0.2	85	128	90	71			1	0	-1.75	-0.75	0.6	1	0	0	0	16	16	12.65	2.59						44.37	59.8	62.11	58.69	0
35	53	OS	3	7	78	110	81	89	-2.55	-5.36	-0.2	85	128	90	71			1	0	-1.75	-0.75	0.6	1	0	0	0	16	16	12.65	2.59						44.37	59.8	62.11	58.69	0
35	53	OS	4	6	77	113	76	89	-2.55	-5.36	-0.2	85	128	90	71			1	0	-1.75	-0.75	0.6	1	0	0	0	16	16	12.65	2.59						44.37	59.8	62.11	58.69	0
35	53	OS	5	5	74	104	73	89	-2.55	-5.36	-0.2	85	128	90	71			1	0	-1.75	-0.75	0.6	1	0	0	0	16	16	12.65	2.59						44.37	59.8	62.11	58.69	0
35	53	OS	6	6	71	71	105	89	-2.55	-5.36	-0.2	85	128	90	71			1	0	-1.75	-0.75	0.6	1	0	0	0	16	16	12.65	2.59						44.37	59.8	62.11	58.69	0
36	54	OD	0	9	64	65	88	95	-3.47	-3.33	-3.58	64	65	88	57	47	80	0	0	1.5	-1.5	0.7	1	0	0	1	18	21	15.92	2.69	66	53.92	53	54.82	54.13	59	61.86	55.11	67.555	0
36	54	OD	1	8	60	54	81	95	-3.47	-3.33	-3.58	64	65	88	57	47	80	0	0	1.5	-1.5	0.7	1	0	0	1	18	21	15.92	2.69	66	53.92	53	54.82	54.13	59	61.86	55.11	67.555	0
36	54	OD	2	7	59	57	83	95	-3.47	-3.33	-3.58	64	65	88	57	47	80	0	0	1.5	-1.5	0.7	1	0	0	1	18	21	15.92	2.69	66	53.92	53	54.82	54.13	59	61.86	55.11	67.555	0
36	54	OD	3	9	58	60	79	95	-3.47	-3.33	-3.58	64	65	88	57	47	80	0	0	1.5	-1.5	0.7	1	0	0	1	18	21	15.92	2.69	66	53.92	53	54.82	54.13	59	61.86	55.11	67.555	0
36	54	OD	4	8	57	52	80	95	-3.47	-3.33	-3.58	64	65	88	57	47	80	0	0	1.5	-1.5	0.7	1	0	0	1	18	21	15.92	2.69	66	53.92	53	54.82	54.13	59	61.86	55.11	67.555	0
36	54	OD	5	8	59	49	84	95	-3.47	-3.33	-3.58	64	65	88	57	47	80	0	0	1.5	-1.5	0.7	1	0	0	1	18	21	15.92	2.69	66	53.92	53	54.82	54.13	59	61.86	55.11	67.555	0
36	54	OD	6	8	59	46	84	95	-3.47	-3.33	-3.58	64	65	88	57	47	80	0	0	1.5	-1.5	0.7	1	0	0	1	18	21	15.92	2.69	66	53.92	53	54.82	54.13	59	61.86	55.11	67.555	0
36	54	OD	7	7	57	47	80	95	-3.47	-3.33	-3.58	64	65	88	57	47	80	0	0	1.5	-1.5	0.7	1	0	0	1	18	21	15.92	2.69	66	53.92	53	54.82	54.13	59	61.86	55.11	67.555	0
36	55	OS	0	9	75	77	101	96	-2.1	-1.77	-2.37	75	77	101	62	69	87	0	0	1.5	-1.25	0.7	1	0	0	1	17	18	15	2.77	64	52.05	52.04	52.06	52.22	56	58.43	57.955	64.635	0
36	55	OS	1	7	64	68	88	96	-2.1	-1.77	-2.37	75	77	101	62	69	87	0	0	1.5	-1.25	0.7	1	0	0	1	17	18	15	2.77	64	52.05	52.04	52.06	52.22	56	58.43	57.955	64.635	0
36	55	OS	2	7	64	69	86	96	-2.1	-1.77	-2.37	75	77	101	62	69	87	0	0	1.5	-1.25	0.7	1	0	0	1	17	18	15	2.77	64	52.05	52.04	52.06	52.22	56	58.43	57.955	64.635	0
36	55	OS	3	8	66	73	92	96	-2.1	-1.77	-2.37	75	77	101	62	69	87	0	0	1.5	-1.25	0.7	1	0	0	1	17	18	15	2.77	64	52.05	52.04	52.06	52.22	56	58.43	57.955	64.635	0
36	55	OS	4	8	61	66	86	96	-2.1	-1.77	-2.37	75	77	101	62	69	87	0	0	1.5	-1.25	0.7	1	0	0	1	17	18	15	2.77	64	52.05	52.04	52.06	52.22	56	58.43	57.955	64.635	0
36	55	OS	5	8	62	68	83	96	-2.1	-1.77	-2.37	75	77	101	62	69	87	0	0	1.5	-1.25	0.7	1	0	0	1	17	18	15	2.77	64	52.05	52.04	52.06	52.22	56	58.43	57.955	64.635	0
36	55	OS	6	8	61	63	86	96	-2.1	-1.77	-2.37	75	77	101	62	69	87	0	0	1.5	-1.25	0.7	1	0	0	1	17	18	15	2.77	64	52.05	52.04	52.06	52.22	56	58.43	57.955	64.635	0
36	55	OS	7	7	62	69	87	96	-2.1	-1.77	-2.37	75	77	101	62	69	87	0	0	1.5	-1.25	0.7	1	0	0	1	17	18	15	2.77	64	52.05	52.04	52.06	52.22	56	58.43	57.955	64.635	0
37	56	OD	0	7	70	86	92	96	-2.18	-2.19	-2.17	70	86	92	69	76	84	1	1	-0.5	-0.75	0.6	0	0	0	0	18	18	17.81	2.59										0
37	56	OD	1	6	68	78	85	96	-2.18	-2.19	-2.17	70	86	92	69	76	84	1	1	-0.5	-0.75	0.6	0	0	0	0	18	18	17.81	2.59										0
37	56	OD	2	8	67	82	84	96	-2.18	-2.19	-2.17	70	86	92	69	76	84	1	1	-0.5	-0.75	0.6	0	0	0	0	18	18	17.81	2.59										0
37	56	OD	3	7	67	81	86	96	-2.18	-2.19	-2.17	70	86	92	69	76	84	1	1	-0.5	-0.75	0.6	0	0	0	0	18	18	17.81	2.59										0
37	56	OD	4	6	69	76	84	96	-2.18	-2.19	-2.17	70	86	92	69	76	84	1	1	-0.5	-0.75	0.6	0	0	0	0	18	18	17.81	2.59										0
37	57	OS	0	8	76	99	92	99	0.3	0.35	-0.91	76	99	92	68	86	84	1	1	-0.75	-0.25	0.6	0	0	0	0	20	20	15.56	2.63										0
37	57	OS	1	7	70	88	88	99	0.3	0.35	-0.91	76	99	92	68	86	84	1	1	-0.75	-0.25	0.6	0	0	0	0	20	20	15.56	2.63										0
37	57	OS	2	8	71	93	86	99	0.3	0.35	-0.91	76	99	92	68	86	84	1	1	-0.75	-0.25	0.6	0	0	0	0	20	20	15.56	2.63										0
37	57	OS	3	7	70	89	88	99	0.3	0.35	-0.91	76	99	92	68	86	84	1	1	-0.75	-0.25	0.6	0	0	0	0	20	20	15.56	2.63										0
37	57	OS	4	7	68	86	84	99	0.3	0.35	-0.91	76	99	92	68	86	84	1	1	-0.75	-0.25	0.6	0	0	0	0	20	20	15.56	2.63										0
38	58	OD	0	7	72	103	70	91	-6.95	-8.01	-6.06	72	103	70	70	101	64	1	1	-0.5	-0.5	0.7	1	0	1	0	22	24	17.6	0.89	49	36.28	37.18	35.39	37.38	31	40.52	42.58	38.875	0
38	58	OD	1	7	72	108	63	91	-6.95	-8.01	-6.06	72	103	70	70	101	64	1	1	-0.5	-0.5	0.7	1	0	1	0	22	24	17.6	0.89	49	36.28	37.18	35.39	37.38	31	40.52	42.58	38.875	0
38	58	OD	2	6	70	101	64	91	-6.95	-8.01	-6.06	72	103	70	70	101	64	1	1	-0.5	-0.5	0.7	1	0	1	0	22	24	17.6	0.89	49	36.28	37.18	35.39	37.38	31	40.52	42.58	38.875	0
38	59	OS	0	7	81	97	108	98	-1.72	-1.06	-2.27	81	97	108	78	96	97	1	1	0	-0.5	0.5	0	0	1	0	21	28	17.6	1.82	50	40.44	41.68	39.17	41.55	21	50.63	54.25	48.105	0
38	59	OS	1	7	81	94	111	98	-1.72	-1.06	-2.27	81	97	108	78	96	97	1	1	0	-0.5	0.5	0	0	1	0	21	28	17.6	1.82	50	40.44	41.68	39.17	41.55	21	50.63	54.25	48.105	0
38	59	OS	2	6	78	96	97	98	-1.72	-1.06	-2.27	81	97	108	78	96	97	1	1	0	-0.5	0.5	0	0	1	0	21	28	17.6	1.82	50	40.44	41.68	39.17	41.55	21	50.63	54.25	48.105	0
39	60	OD	0	8	83	99	108	98	-3.56	-2.97	-4.05	83	99	108	79	91	95	1	1	0.5	-0.5	0.7	0	2	0	0		15	14.86	2.49	64	50.17	50.14	50.19	50.99	51	58.23	57.455	58.79	0
39	60	OD	1	8	87	103	112	98	-3.56	-2.97	-4.05	83	99	108	79	91	95	1	1	0.5	-0.5	0.7	0	2	0	0		15	14.86	2.49	64	50.17	50.14	50.19	50.99	51	58.23	57.455	58.79	0
39	60	OD	2	8	84	102	103	98	-3.56	-2.97	-4.05	83	99	108	79	91	95	1	1	0.5	-0.5	0.7	0	2	0	0		15	14.86	2.49	64	50.17	50.14	50.19	50.99	51	58.23	57.455	58.79	0
39	60	OD	3	8	86	102	107	98	-3.56	-2.97	-4.05	83	99	108	79	91	95	1	1	0.5	-0.5	0.7	0	2	0	0		15	14.86	2.49	64	50.17	50.14	50.19	50.99	51	58.23	57.455	58.79	0
39	60	OD	4	9	86	103	104	98	-3.56	-2.97	-4.05	83	99	108	79	91	95	1	1	0.5	-0.5	0.7	0	2	0	0		15	14.86	2.49	64	50.17	50.14	50.19	50.99	51	58.23	57.455	58.79	0
39	60	OD	5	8	84	100	106	98	-3.56	-2.97	-4.05	83	99	108	79	91	95	1	1	0.5	-0.5	0.7	0	2	0	0		15	14.86	2.49	64	50.17	50.14	50.19	50.99	51	58.23	57.455	58.79	0
39	60	OD	6	7	78	89	100	98	-3.56	-2.97	-4.05	83	99	108	79	91	95	1	1	0.5	-0.5	0.7	0	2	0	0		15	14.86	2.49	64	50.17	50.14	50.19	50.99	51	58.23	57.455	58.79	0
39	60	OD	7	7	79	91	95	98	-3.56	-2.97	-4.05	83	99	108	79	91	95	1	1	0.5	-0.5	0.7	0	2	0	0		15	14.86	2.49	64	50.17	50.14	50.19	50.99	51	58.23	57.455	58.79	0
39	61	OS	0	8	75	88	95	98	-3.56	-2.97	-4.05	75	88	95	67	76	84	1	1	0	0	0.7	0	2	0	0		13	15.64	1.89	65	46.73	47.7	45.75	48.4	49	58.7	59.49	59.81	0
39	61	OS	1	8	74	84	104	97	-4.29	-4.18	-4.39	75	88	95	67	76	84	1	1	0	0	0.7	0	2	0	0		13	15.64	1.89	65	46.73	47.7	45.75	48.4	49	58.7	59.49	59.81	0
39	61	OS	2	8	70	80	95	97	-4.29	-4.18	-4.39	75	88	95	67	76	84	1	1	0	0	0.7	0	2	0	0		13	15.64	1.89	65	46.73	47.7	45.75	48.4	49	58.7	59.49	59.81	0
39	61	OS	3	7	73	81	97	97	-4.29	-4.18	-4.39	75	88	95	67	76	84	1	1	0	0	0.7	0	2	0	0		13	15.64	1.89	65	46.73	47.7	45.75	48.4	49	58.7	59.49	59.81	0
39	61	OS	4	8	72	82	100	97	-4.29	-4.18	-4.39	75	88	95	67	76	84	1	1	0	0	0.7	0	2	0	0		13	15.64	1.89	65	46.73	47.7	45.75	48.4	49	58.7	59.49	59.81	0
39	61	OS	5	7	71	78	98	97	-4.29	-4.18	-4.39	75	88	95	67	76	84	1	1	0	0	0.7	0	2	0	0		13	15.64	1.89	65	46.73	47.7	45.75	48.4	49	58.7	59.49	59.81	0
39	61	OS	6	7	66	74	85	97	-4.29	-4.18	-4.39	75	88	95	67	76	84	1	1	0	0	0.7	0	2	0	0		13	15.64	1.89	65	46.73	47.7	45.75	48.4	49	58.7	59.49	59.81	0
39	61	OS	7	7	67	76	84	97	-4.29	-4.18	-4.39	75	88	95	67	76	84	1	1	0	0	0.7	0	2	0	0		13	15.64	1.89	65	46.73	47.7	45.75	48.4	49	58.7	59.49	59.81	0
40	62	OD	0	6	56	60	59	85	-7.33	-5.48	-8.83	56	60	59	58	61	61	0	0	1.5	-0.75	0.9	0	0	1	0		11	12.87	1.81	49	35.36	35.71	35	34.13	9	36.19	43.69	35.09	0
40	62	OD	1	5	58	59	65	85	-7.33	-5.48	-8.83	56	60	59	58	61	61	0	0	1.5	-0.75	0.9	0	0	1	0		11	12.87	1.81	49	35.36	35.71	35	34.13	9	36.19	43.69	35.09	0
40	62	OD	2	6	58	62	62	85	-7.33	-5.48	-8.83	56	60	59	58	61	61	0	0	1.5	-0.75	0.9	0	0	1	0		11	12.87	1.81	49	35.36	35.71	35	34.13	9	36.19	43.69	35.09	0
40	62	OD	3	6	58	61	61	85	-7.33	-5.48	-8.83	56	60	59	58	61	61	0	0	1.5	-0.75	0.9	0	0	1	0		11	12.87	1.81	49	35.36	35.71	35	34.13	9	36.19	43.69	35.09	0
40	63	OS	0	6	58	78	51	55	-15.12	-24.28	-7.46	58	78	51	55	69	55	0	0	0	-1.25	0.8	0	0	1	0		12	11.93	1.58	49	31.73	29.53	33.99	31.18	9	42.4	52.06	35.27	0
40	63	OS	1	7	58	74	57	55	-15.12	-24.28	-7.46	58	78	51	55	69	55	0	0	0	-1.25	0.8	0	0	1	0		12	11.93	1.58	49	31.73	29.53	33.99	31.18	9	42.4	52.06	35.27	0
40	63	OS	2	7	58	70	59	55	-15.12	-24.28	-7.46	58	78	51	55	69	55	0	0	0	-1.25	0.8	0	0	1	0		12	11.93	1.58	49	31.73	29.53	33.99	31.18	9	42.4	52.06	35.27	0
40	63	OS	3	7	55	69	55	55	-15.12	-24.28	-7.46	58	78	51	55	69	55	0	0	0	-1.25	0.8	0	0	1	0		12	11.93	1.58	49	31.73	29.53	33.99	31.18	9	42.4	52.06	35.27	0
40	64	OD	0	8	74	100	65	56	-14.25	-21.25	-8.17	74	100	65	59	83	52	1	1	3.75	-0.75	0.7	0	0	0	0		19	16	2	51	44.53	46.09	43	48.88	42	45.95	44.215	43.845	0
40	64	OD	1	6	63	87	52	56	-14.25	-21.25	-8.17	74	100	65	59	83	52	1	1	3.75	-0.75	0.7	0	0	0	0		19	16	2	51	44.53	46.09	43	48.88	42	45.95	44.215	43.845	0
40	64	OD	2	6	59	83	52	56	-14.25	-21.25	-8.17	74	100	65	59	83	52	1	1	3.75	-0.75	0.7	0	0	0	0		19	16	2	51	44.53	46.09	43	48.88	42	45.95	44.215	43.845	0
40	65	OS	0	8	79	105	75	78	-6.75	-8.82	-5.02	79	105	75	58	73	60	1	1	3.5	-1	0.7	1	0	0	0		15	15.11	2.52	47	45.82	45.37	46.28	44.96	46	41.73	42.195	39.07	0
40	65	OS	1	7	73	90	74	78	-6.75	-8.82	-5.02	79	105	75	58	73	60	1	1	3.5	-1	0.7	1	0	0	0		15	15.11	2.52	47	45.82	45.37	46.28	44.96	46	41.73	42.195	39.07	0
40	65	OS	2	5	58	73	60	78	-6.75	-8.82	-5.02	79	105	75	58	73	60	1	1	3.5	-1	0.7	1	0	0	0		15	15.11	2.52	47	45.82	45.37	46.28	44.96	46	41.73	42.195	39.07	0
41	66	OD	0	9	101	133	129	96	-1.32	-2.83	-0.05	101	133	129	94	128	115	1	0	2.25	-1.25	0.7	0	1	0	0		12	14.38	1.85	45	35.68	36.67	34.7	36.29	34	54.16	56.82	52.38	0
41	66	OD	1	7	93	123	113	96	-1.32	-2.83	-0.05	101	133	129	94	128	115	1	0	2.25	-1.25	0.7	0	1	0	0		12	14.38	1.85	45	35.68	36.67	34.7	36.29	34	54.16	56.82	52.38	0
41	66	OD	2	8	94	128	115	96	-1.32	-2.83	-0.05	101	133	129	94	128	115	1	0	2.25	-1.25	0.7	0	1	0	0		12	14.38	1.85	45	35.68	36.67	34.7	36.29	34	54.16	56.82	52.38	0
41	67	OS	0	9	75	101	75	92	-3.95	-5.73	-2.46	75	101	75	57	67	61	1	0	2.5	-1	0.8	0	1	0	0		14	14.38	1.76	42	47.62	47.08	48.16	47.2	21	45.11	47	45.325	0
41	67	OS	1	7	65	83	71	92	-3.95	-5.73	-2.46	75	101	75	57	67	61	1	0	2.5	-1	0.8	0	1	0	0		14	14.38	1.76	42	47.62	47.08	48.16	47.2	21	45.11	47	45.325	0
41	67	OS	2	7	57	67	61	92	-3.95	-5.73	-2.46	75	101	75	57	67	61	1	0	2.5	-1	0.8	0	1	0	0		14	14.38	1.76	42	47.62	47.08	48.16	47.2	21	45.11	47	45.325	0
42	68	OD	0	8	96	135	111	89	-3.9	-6	-2.5	96	135	111	92	124	106	0	1	0.75	-0.5	0.7	0	0	1	0	11	11	11.67	0.58	49	45.17	44.84	45.49	44.63	45	57.92	56.725	57.055	0
42	68	OD	1	8	88	125	92	89	-3.9	-6	-2.5	96	135	111	92	124	106	0	1	0.75	-0.5	0.7	0	0	1	0	11	11	11.67	0.58	49	45.17	44.84	45.49	44.63	45	57.92	56.725	57.055	0
42	68	OD	2	8	92	124	106	89	-3.9	-6	-2.5	96	135	111	92	124	106	0	1	0.75	-0.5	0.7	0	0	1	0	11	11	11.67	0.58	49	45.17	44.84	45.49	44.63	45	57.92	56.725	57.055	0
42	69	OS	0	8	94	138	107	93	-3.33	-5.2	-2.8	94	138	107	95	140	114	0	1	0.5	0	0.7	1	0	1	0	13	9	13	1	40	55.16	54.65	55.68	55.53	37	59.05	59.68	60.975	0
42	69	OS	1	8	93	139	105	93	-3.33	-5.2	-2.8	94	138	107	95	140	114	0	1	0.5	0	0.7	1	0	1	0	13	9	13	1	40	55.16	54.65	55.68	55.53	37	59.05	59.68	60.975	0
42	69	OS	2	8	95	140	114	93	-3.33	-5.2	-2.8	94	138	107	95	140	114	0	1	0.5	0	0.7	1	0	1	0	13	9	13	1	40	55.16	54.65	55.68	55.53	37	59.05	59.68	60.975	0
43	70	OD	0	6	64	69	73	97	-0.33	-2.07	0.73	64	69	73	53	57	58	0	1	-3.75	-0.5	0.7	0	0	0	1		17	18.71	2.69	38	46.49	48.68	44.31	50.04	16	53.3	51.685	52.02	0
43	70	OD	1	6	58	60	66	97	-0.33	-2.07	0.73	64	69	73	53	57	58	0	1	-3.75	-0.5	0.7	0	0	0	1		17	18.71	2.69	38	46.49	48.68	44.31	50.04	16	53.3	51.685	52.02	0
43	70	OD	2	7	58	64	63	97	-0.33	-2.07	0.73	64	69	73	53	57	58	0	1	-3.75	-0.5	0.7	0	0	0	1		17	18.71	2.69	38	46.49	48.68	44.31	50.04	16	53.3	51.685	52.02	0
43	70	OD	3	6	53	57	58	97	-0.33	-2.07	0.73	64	69	73	53	57	58	0	1	-3.75	-0.5	0.7	0	0	0	1		17	18.71	2.69	38	46.49	48.68	44.31	50.04	16	53.3	51.685	52.02	0
43	71	OS	0	5	77	83	102	99	0	0.11	-0.07	77	83	102	69	78	93	0	1	-3.75	-0.5	0.5	0	0	0	1		18	17.85	2.51	43	43.41	43.09	43.73	44.63	22	52.16	48.805	52.255	0
43	71	OS	1	5	79	83	101	99	0	0.11	-0.07	77	83	102	69	78	93	0	1	-3.75	-0.5	0.5	0	0	0	1		18	17.85	2.51	43	43.41	43.09	43.73	44.63	22	52.16	48.805	52.255	0
43	71	OS	2	7	70	77	92	99	0	0.11	-0.07	77	83	102	69	78	93	0	1	-3.75	-0.5	0.5	0	0	0	1		18	17.85	2.51	43	43.41	43.09	43.73	44.63	22	52.16	48.805	52.255	0
43	71	OS	3	6	69	78	93	99	0	0.11	-0.07	77	83	102	69	78	93	0	1	-3.75	-0.5	0.5	0	0	0	1		18	17.85	2.51	43	43.41	43.09	43.73	44.63	22	52.16	48.805	52.255	0
44	72	OD	0	9	77	95	90	92	-2.96	-6.27	-1.7	77	95	90	71	90	81	1	0	-0.5	-0.75	0.7	0	1	1	0		14	14.07	2.05	50	36.04	37.75	34.37	36.66	43	50.53	53.61	51.9	0
44	72	OD	1	7	81	105	86	92	-2.96	-6.27	-1.7	77	95	90	71	90	81	1	0	-0.5	-0.75	0.7	0	1	1	0		14	14.07	2.05	50	36.04	37.75	34.37	36.66	43	50.53	53.61	51.9	0
44	72	OD	2	7	74	89	86	92	-2.96	-6.27	-1.7	77	95	90	71	90	81	1	0	-0.5	-0.75	0.7	0	1	1	0		14	14.07	2.05	50	36.04	37.75	34.37	36.66	43	50.53	53.61	51.9	0
44	72	OD	3	7	72	91	83	92	-2.96	-6.27	-1.7	77	95	90	71	90	81	1	0	-0.5	-0.75	0.7	0	1	1	0		14	14.07	2.05	50	36.04	37.75	34.37	36.66	43	50.53	53.61	51.9	0
44	72	OD	4	6	71	90	81	92	-2.96	-6.27	-1.7	77	95	90	71	90	81	1	0	-0.5	-0.75	0.7	0	1	1	0		14	14.07	2.05	50	36.04	37.75	34.37	36.66	43	50.53	53.61	51.9	0
44	73	OS	0	9	85	114	108	94	-2.84	-4.92	-2.07	85	114	108	78	103	95	1	0	0.25	-0.75	0.6	0	1	1	0		14	14.33	1.95	53	38.76	37.91	39.62	37.96	33	49.63	48.47	51.765	0
44	73	OS	1	8	83	115	107	94	-2.84	-4.92	-2.07	85	114	108	78	103	95	1	0	0.25	-0.75	0.6	0	1	1	0		14	14.33	1.95	53	38.76	37.91	39.62	37.96	33	49.63	48.47	51.765	0
44	73	OS	2	8	80	106	99	94	-2.84	-4.92	-2.07	85	114	108	78	103	95	1	0	0.25	-0.75	0.6	0	1	1	0		14	14.33	1.95	53	38.76	37.91	39.62	37.96	33	49.63	48.47	51.765	0
44	73	OS	3	7	79	104	96	94	-2.84	-4.92	-2.07	85	114	108	78	103	95	1	0	0.25	-0.75	0.6	0	1	1	0		14	14.33	1.95	53	38.76	37.91	39.62	37.96	33	49.63	48.47	51.765	0
44	73	OS	4	6	78	103	95	94	-2.84	-4.92	-2.07	85	114	108	78	103	95	1	0	0.25	-0.75	0.6	0	1	1	0		14	14.33	1.95	53	38.76	37.91	39.62	37.96	33	49.63	48.47	51.765	0
